# Supplementary material for: Climate Change and Health: Challenges to the Local Government Environmental Health Workforce in South Australia
Source: Int J Environ Res Public Health. 2023 Jul 18;20(14):6384. doi: 10.3390/ijerph20146384 (PMC10379352; doi:10.3390/ijerph20146384)
Supplement: Supplementary file 1 [file ijerph-20-06384-s001.zip]

Archive with 8 entries (7 files):
- supplementary files/
- supplementary files/S3.png
- supplementary files/S4.png
- supplementary files/S5.png
- supplementary files/S6.png
- supplementary files/S7.png
- supplementary files/Supplementary F1.pdf
- supplementary files/Supplementary F2.PNG
